# Supplementary material for: Active Particles in Tunable Compressible Environments
Source: Small Sci. 2026 May 7;6(5):e202500599. doi: 10.1002/smsc.202500599 (PMC13154922; doi:10.1002/smsc.202500599)
Supplement: Supplementary file 1 — Supplementary Material [file SMSC-6-e202500599-s001.zip]

Archive with 9 entries (9 files):
- Supplementary Video S1.mp4
- Supplementary Video S2.mp4
- Supplementary Video S3.mp4
- Supplementary Video S4.mp4
- smsc70265-sup-0001-SuppData-S1.pdf
- Supplementary Video S5.mp4
- Supplementary Video S6.mp4
- Supplementary Video S7.mp4
- Supplementary Video S8.mp4
